# Supplementary material for: Flame Retardancy and Mechanical Properties of Melt-Spun PA66 Fibers Prepared by End-Group Blocking Technology
Source: Polymers (Basel). 2023 Feb 26;15(5):1183. doi: 10.3390/polym15051183 (PMC10007604; doi:10.3390/polym15051183)
Supplement: Supplementary file 1 [file polymers-15-01183-s001.zip]

Archive with 1 entries (1 files):
- polymers-2251505-supplementary.pdf
